# Supplementary material for: Levosimendan in Decompensated Heart Failure with Reduced Ejection Fraction in Older Adults: A Systematic Review of Safety and Efficacy
Source: Medicines (Basel). 2025 Sep 30;12(4):23. doi: 10.3390/medicines12040023 (PMC12551075; doi:10.3390/medicines12040023)
Supplement: Supplementary file 1 [file medicines-12-00023-s001.zip]

Archive with 1 entries (1 files):
- medicines-3710142-supplementary.pdf
